# Supplementary material for: Monitoring Acute Pain in Donkeys with the Equine Utrecht University Scale for Donkeys Composite Pain Assessment (EQUUS-DONKEY-COMPASS) and the Equine Utrecht University Scale for Donkey Facial Assessment of Pain (EQUUS-DONKEY-FAP)
Source: Animals (Basel). 2020 Feb 22;10(2):354. doi: 10.3390/ani10020354 (PMC7070438; doi:10.3390/ani10020354)
Supplement: Supplementary file 1 [file animals-10-00354-s001.zip]

Archive with 15 entries (14 files):
- S3 Table age comparisons copy.pdf
- __MACOSX/
- __MACOSX/._S3 Table age comparisons copy.pdf
- S6 Table donkey patients EQUUS DONKEY FAP scores.pdf
- __MACOSX/._S6 Table donkey patients EQUUS DONKEY FAP scores.pdf
- S5 Table donkey control EQUUS DONKEY COMPASS scores.pdf
- __MACOSX/._S5 Table donkey control EQUUS DONKEY COMPASS scores.pdf
- S4 Table donkey patients EQUUS DONKEY COMPASS scores.pdf
- __MACOSX/._S4 Table donkey patients EQUUS DONKEY COMPASS scores.pdf
- S7 Table donkey control EQUUS DONKEY FAP scores.pdf
- __MACOSX/._S7 Table donkey control EQUUS DONKEY FAP scores.pdf
- S2 Table details control donkeys.pdf
- __MACOSX/._S2 Table details control donkeys.pdf
- S1 Table details patient donkeys.pdf
- __MACOSX/._S1 Table details patient donkeys.pdf
